# Supplementary material for: Nickel-Catalyzed Ethylene Copolymerization with Vinylalkoxysilanes: A Computational Study
Source: Polymers (Basel). 2024 Mar 10;16(6):762. doi: 10.3390/polym16060762 (PMC10974285; doi:10.3390/polym16060762)
Supplement: Supplementary file 1 [file polymers-16-00762-s001.zip]

Archive with 2 entries (1 files):
- polymers-2877706-supplementary/
- polymers-2877706-supplementary/Supporting Information.pdf
